# Supplementary material for: Insights into the Mitochondrial and Nuclear Genome Diversity of Two High Yielding Strains of Laying Hens
Source: Animals (Basel). 2021 Mar 15;11(3):825. doi: 10.3390/ani11030825 (PMC8001891; doi:10.3390/ani11030825)
Supplement: Supplementary file 1 [file animals-11-00825-s001.zip]

Archive with 2 entries (2 files):
- SupplementaryFigureS1.png
- SupplementaryTables.docx
